# Supplementary material for: Glatiramer Acetate Therapy Induces DNA Methylation Changes in Immune Cells of Multiple Sclerosis Patients: A Pilot Study
Source: Int J Mol Sci. 2026 May 21;27(10):4615. doi: 10.3390/ijms27104615 (PMC13207739; doi:10.3390/ijms27104615)
Supplement: Supplementary file 1 [file ijms-27-04615-s001.zip]

Archive with 2 entries (2 files):
- Supplementary_Tables.xlsx
- Supplementary_Figures.pdf
