# Supplementary material for: Glatiramer Acetate Therapy Induces DNA Methylation Changes in Immune Cells of Multiple Sclerosis Patients: A Pilot Study
Source: Int J Mol Sci. 2026 May 21;27(10):4615. doi: 10.3390/ijms27104615 (PMC13207739; doi:10.3390/ijms27104615)
Supplement: Supplementary file 1 [file ijms-27-04615-s001.zip › Supplementary_Tables.xlsx]

## Sheet: Table S1
Table S1. Estimated proportions of immune cell types in MS patients before the first use of GA (0 months), at ~4 months and ~8 months of GA treatment.
Cell type	Median proportion of cells, median (interquartile range)			p-value
	0 months	4 months	8 months
CD8+ T cells	0,13 (0,11-0,17)	0,14 (0,11-0,17)	0,16 (0,11-0,20)	0.94
CD4+ T cells	0,40 (0,38-0,41)	0,39 (0,37-0,44)	0,39 (0,37-0,46)	0.54
NK cells	0,12 (0,10-0,16)	0,15 (0,09-0,21)	0,12 (0,08-0,15)	0.19
B cells	0,09 (0,09-0,10)	0,09 (0,07-0,12)	0,09 (0,09-0,10)	0.89
Monocytes	0,20 (0,17-0,22)	0,17 (0,15-0,20)	0,16 (0,11-0,21)	0.58
Granulocytes	0,03 (0,02-0,05)	0,03 (0,03-0,04)	0,06 (0,04-0,09)	0.5

## Sheet: Table S2
Table S2. Differentially methylated CpG-sites, identified in PBMCs of MS patients undergoing therapy with GA (deltaBeta > 0.05, raw p < 0.01, B > 0).														N_Shore
Probe ID	4 months vs 0 months					8 months vs 0 months					Chromosome	Coordinates (hg19)	Coordinates (hg38)	Strand	Nearest CpG Island (hg19)	Relation to island	Nearest gene (Gencode)	Relation to gene
	deltaBeta	raw p-value	adj. p-value	B	Significant DMPs	deltaBeta	raw p-value	adj. p-value	B	Significant DMPs
cg22643080	0.0766318	3.48261e-06	0.279697	2.82686	TRUE	0.0725875	5.16476e-06	0.100058	3.70925	TRUE	chr6	4136196	4135961	-	chr6:4135175-4136460	Island	ECI2	TSS1500
cg06161698	0.0689281	3.62158e-06	0.279697	2.80495	TRUE	0.0504297	5.86464e-05	0.118195	1.80339	TRUE	chr22	38795492	38399486	+	chr22:38793732-38795370	S_Shore	CSNK1E	TSS1500
cg15235832	0.0549304	5.79394e-06	0.279697	2.53769	TRUE	0.0259288	0.00183022	0.243152	-1.08813		chr2	65455536	65228401	-	chr2:65454553-65455444	S_Shore	ACTR2	1stExon
cg04929533	0.0558227	5.89298e-06	0.279697	2.5279	TRUE	0.0469014	2.53368e-05	0.105201	2.47751		chr5	127873975	128538281	-	chr5:127872563-127874945	Island	FBN2	TSS1500
cg03016981	-0.0776549	6.09831e-06	0.279697	2.50811	TRUE	-0.0728889	8.4248e-06	0.100058	3.33713	TRUE	chr6	122875203	122554057	-		OpenSea	Z99129.1	TSS1500
cg14024112	-0.0756433	6.66201e-06	0.279697	2.45683	TRUE	-0.0254407	0.00474832	0.314785	-1.91061		chr7	151065785	151368698	-		OpenSea		IGR
cg13704548	0.0684603	6.91646e-06	0.279697	2.435	TRUE	0.0804707	1.62722e-06	0.0910255	4.56126	TRUE	chr15	65714817	65422478	+	chr15:65714742-65715571	Island		IGR
cg05001520	0.0791553	7.92322e-06	0.279697	2.35549	TRUE	0.0970001	1.14459e-06	0.0910255	4.81303	TRUE	chr19	47760154	47256896	-	chr19:47759648-47761016	Island	CCDC9	5'UTR
cg12596843	0.0538061	1.27832e-05	0.286141	2.07066	TRUE	0.00589327	0.356395	0.98954	-5.41941		chr11	45864825	45843273	+	chr11:45868742-45869413	N_Shelf		IGR
cg05561621	-0.0539394	1.61002e-05	0.286141	1.93058	TRUE	-0.0323719	0.000670685	0.190361	-0.22823		chr8	116452315	115440086	+		OpenSea		IGR
cg17757117	0.0550417	1.627e-05	0.286141	1.92417	TRUE	0.0376141	0.000150059	0.13538	1.03177		chr3	129158717	129439873	+	chr3:129158602-129159477	Island	IFT122	TSS1500
cg06898199	0.0530983	1.81025e-05	0.294453	1.85873	TRUE	0.0300741	0.00110642	0.21657	-0.655886		chr7	128502890	128862835	-	chr7:128502715-128503276	Island	ATP6V1F	TSS200
cg00194681	0.0793264	1.87213e-05	0.298548	1.83805	TRUE	0.0497005	0.000789419	0.19999	-0.367193		chr8	124428640	123416399	+	chr8:124428605-124429425	Island	WDYHV1	TSS1500
cg18458431	0.084763	2.46167e-05	0.303871	1.66822	TRUE	0.0751919	5.2648e-05	0.118195	1.8909	TRUE	chr19	19739060	19628250	+	chr19:19738572-19739821	Island	LPAR2	5'UTR
cg00753492	0.0448453	2.60843e-05	0.308835	1.63199		0.0602806	1.88904e-06	0.0910255	4.45337	TRUE	chr1	234743830	234608083	+	chr1:234744276-234747024	N_Shore	RP4-781K5.2	5'UTR
cg10997002	0.072278	2.75467e-05	0.308835	1.59777	TRUE	0.0411447	0.00227515	0.257031	-1.27555		chr17	57970075	59892713	+	chr17:57970011-57971021	Island	TUBD1	5'UTR
cg20187858	0.0591669	2.90404e-05	0.308835	1.56455	TRUE	0.0528768	8.60788e-05	0.120904	1.49025	TRUE	chr8	42395886	42540742	+	chr8:42396235-42397195	N_Shore	SLC20A2	3'UTR
cg26023138	-0.0516993	3.00006e-05	0.312811	1.54404	TRUE	-0.0314935	0.00156391	0.233964	-0.952881		chr15	55791246	55499047	+	chr15:55790301-55790754	S_Shore	DYX1C1-CCPG1	5'UTR
cg10414135	0.0660325	3.20311e-05	0.321847	1.50264	TRUE	0.049636	0.000155376	0.136015	1.00287		chr6	144655549	144334412	-		OpenSea	RP1-91J24.3	TSS1500
cg08443845	0.0503652	3.35389e-05	0.321986	1.47349	TRUE	0.0307899	0.001844	0.243536	-1.09459		chr21	36421955	35049657	-		OpenSea	RUNX1	TSS1500
cg14136781	-0.10707	3.59082e-05	0.321986	1.43011	TRUE	-0.0563239	0.00444132	0.308813	-1.85287		chr9	124087974	121325695	-		OpenSea	GSN	TSS1500
cg09948192	0.0804852	3.73315e-05	0.321986	1.40533	TRUE	0.0892496	1.65433e-05	0.10122	2.81382	TRUE	chr4	7069943	7068215	-	chr4:7069098-7070402	Island	GRPEL1	TSS1500
cg15411447	-0.0512814	4.15917e-05	0.321986	1.33622	TRUE	-0.0300155	0.00245611	0.26242	-1.34153		chr5	5652129	5652015	-		OpenSea		IGR
cg05859039	0.0940597	4.38932e-05	0.321986	1.30164	TRUE	0.0509906	0.00290393	0.273197	-1.48601		chr4	103746835	102825677	+	chr4:103747631-103749392	N_Shore	UBE2D3	TSS200
cg03447165	0.0564865	4.50824e-05	0.321986	1.28445	TRUE	0.0334099	0.0017268	0.239618	-1.03808		chr1	161736200	161766409	-		OpenSea	RP11-474I16.8	TSS1500
cg25087057	-0.0934567	4.59836e-05	0.321986	1.2717	TRUE	-0.0404843	0.0169913	0.459786	-3.00864		chr12	27496537	27343603	-		OpenSea		IGR
cg18769229	0.049342	4.88922e-05	0.321986	1.23213		0.0571153	1.35753e-05	0.100058	2.96833	TRUE	chr1	149934112	149962187	+		OpenSea	OTUD7B	3'UTR
cg17862404	0.0625627	5.11563e-05	0.321986	1.20285	TRUE	0.0373201	0.0022914	0.257804	-1.28169		chr13	45009330	44435193	+	chr13:45011151-45011395			IGR
cg13248629	0.0637778	5.35195e-05	0.321986	1.17357	TRUE	0.0383095	0.00261367	0.266492	-1.39515		chr1	16375221	16048725	-		OpenSea	CLCNKB	5'UTR
cg21949784	-0.0548737	5.81056e-05	0.321986	1.12012	TRUE	-0.015936	0.0492522	0.634877	-3.90843		chr6	133056767	132735627	-		OpenSea	VNN3	TSS1500
cg13680764	0.102009	5.92685e-05	0.321986	1.1072	TRUE	0.0617905	0.00240667	0.260785	-1.324		chr4	95373949	94452797	-	chr4:95372801-95373535	S_Shore	PDLIM5	5'UTR
cg04704193	0.0501275	6.47924e-05	0.321986	1.04898	TRUE	0.0295606	0.00296493	0.275206	-1.50395		chr6	26272200	26271971	+	chr6:26272470-26272696	N_Shore	HIST1H2BI	TSS1500
cg17414511	-0.0740617	6.53133e-05	0.321986	1.04374	TRUE	-0.0139981	0.208348	0.913204	-5.04954		chr2	226557276	225692559	-		OpenSea		IGR
cg13978534	0.0730042	6.72785e-05	0.321986	1.02431	TRUE	0.0471331	0.00148866	0.230667	-0.9105		chr1	28879976	28553463	+	chr1:28879402-28879704	S_Shore	TRNAU1AP	1stExon
cg02152945	-0.0593619	6.73382e-05	0.321986	1.02373	TRUE	-0.0344179	0.00362814	0.291489	-1.67821		chr7	155313475	155520779	-		OpenSea	CNPY1	5'UTR
cg03330454	0.0541322	7.3625e-05	0.321986	0.965075	TRUE	0.0422941	0.000539212	0.17954	-0.0426872		chr16	403022	353021	-		OpenSea	AXIN1	TSS1500
cg02693096	0.0539613	7.36772e-05	0.321986	0.964608	TRUE	0.0331476	0.00176303	0.241083	-1.05595		chr19	7599626	7534739	+	chr19:7598413-7601008	Island	PNPLA6	5'UTR
cg08517799	-0.085478	7.5057e-05	0.321986	0.952385	TRUE	-0.0533581	0.00214977	0.25276	-1.22671		chr8	53566460	52653899	-		OpenSea	RB1CC1	3'UTR
cg12588763	0.0969111	7.55765e-05	0.321986	0.947839	TRUE	0.0555991	0.00470153	0.313857	-1.90205		chr5	139555533	140175947	-	chr5:139554389-139555457	S_Shore	CYSTM1	5'UTR
cg00028060	-0.0527567	7.66142e-05	0.321986	0.938845	TRUE	-0.0343809	0.00155392	0.233646	-0.947371		chr6	114160743	113839555	+		OpenSea	snoU13	TSS1500
cg03844592	0.0680978	7.88662e-05	0.321986	0.919723	TRUE	0.0376261	0.00672319	0.348182	-2.21094		chr5	72745252	73449426	+	chr5:72746989-72747587	N_Shore		IGR
cg22458427	-0.0769218	7.89162e-05	0.321986	0.919305	TRUE	-0.0505553	0.00102425	0.212411	-0.589795		chr3	136648752	136929909	-		OpenSea	NCK1	TSS1500
cg10063482	0.069576	8.02697e-05	0.321986	0.908068	TRUE	0.036571	0.00774171	0.363443	-2.33268		chr20	30639953	32052149	-	chr20:30639908-30640786	Island	HCK	TSS200
cg03542643	0.0861644	8.26299e-05	0.321986	0.8889	TRUE	0.109027	1.19448e-05	0.100058	3.06781	TRUE	chr19	36705267	36214364	+	chr19:36705433-36706262	N_Shore	ZNF146	TSS1500
cg10989926	-0.0728878	8.32717e-05	0.321986	0.883778	TRUE	-0.0191096	0.121419	0.810831	-4.63959		chr12	102173112	101779333	+		OpenSea	RN5S368	TSS1500
cg01967934	-0.057239	8.45912e-05	0.321986	0.873366	TRUE	-0.0327785	0.00291746	0.273709	-1.49002		chr3	49295011	49257577	-		OpenSea	CCDC36	3'UTR
cg10071852	-0.0655339	8.76233e-05	0.321986	0.850015	TRUE	-0.0313502	0.0119674	0.412016	-2.7079		chr10	682449	636508	+	chr10:685033-685407	N_Shelf		IGR
cg15166478	0.0508954	8.83258e-05	0.321986	0.844714	TRUE	0.0428273	0.000273069	0.155587	0.53191		chr2	109237735	108621278	-		OpenSea	LIMS1	5'UTR
cg18396093	-0.0689834	8.90251e-05	0.321986	0.839479	TRUE	-0.0144673	0.172587	0.877703	-4.90989		chr18	46682098	49155727	+		OpenSea	DYM	3'UTR
cg22621063	-0.0504751	9.00168e-05	0.321986	0.832121	TRUE	-0.0349076	0.000637444	0.187285	-0.184953		chr1	38020505	37554903	-	chr1:38022452-38022719	N_Shore	SNIP1	TSS1500
cg13152070	-0.0544571	9.30443e-05	0.323386	0.810129	TRUE	-0.0523818	0.000118819	0.129886	1.22502	TRUE	chr7	73101343	73687012	-	chr7:73097126-73098263	S_Shelf	WBSCR22	ExonBnd
cg24363159	0.0893001	9.92662e-05	0.329521	0.767003	TRUE	0.0225998	0.286123	0.961531	-5.27413		chr1	54237062	53771388	-		OpenSea	SNORA58	TSS1500
cg04373423	0.061987	0.000105005	0.335027	0.72946	TRUE	0.0511705	0.000687205	0.191775	-0.248956		chr2	24731957	24509087	-		OpenSea	NCOA1	5'UTR
cg02925840	0.045308	0.000109677	0.340749	0.70032		0.0503659	3.82072e-05	0.115255	2.14948	TRUE	chr1	180992110	181022973	+	chr1:180991719-180992149	Island	STX6	TSS200
cg25633027	0.0571675	0.000110241	0.340749	0.69688	TRUE	0.0367181	0.00313558	0.279582	-1.55224		chr7	116759684	117119629	-		OpenSea	ST7	5'UTR
cg09700868	-0.0753929	0.000111348	0.340749	0.690183	TRUE	-0.0683922	0.000253657	0.154184	0.593787	TRUE	chr19	10562169	10451492	-		OpenSea	PDE4A	TSS1500
cg26932441	0.139689	0.00011406	0.344848	0.674042	TRUE	0.0758949	0.00533511	0.326165	-2.01125		chr5	2754240	2754125	+	chr5:2748368-2757024	Island	C5orf38	3'UTR
cg02223135	-0.0544441	0.00011651	0.34488	0.659769	TRUE	-0.0362673	0.00210147	0.251103	-1.20713		chr3	133287773	133568928	+		OpenSea		IGR
cg22740700	0.0680912	0.000120266	0.347263	0.638443	TRUE	-0.000484119	0.863341	0.999981	-5.83619		chr15	35047199	34754997	+	chr15:35046443-35047480	Island	RP11-814P5.1	TSS200
cg14148681	-0.0452961	0.000122662	0.347263	0.625171		-0.0625864	7.74004e-06	0.100058	3.40205	TRUE	chr12	10313190	10160590	+		OpenSea		IGR
cg18281562	-0.092344	0.00012384	0.347263	0.618734	TRUE	-0.0627655	0.00207234	0.250399	-1.19511		chr7	151973509	152276423	+		OpenSea		IGR
cg02775617	0.113243	0.000126335	0.347263	0.605294	TRUE	0.133278	2.75811e-05	0.107076	2.41004	TRUE	chr10	32217281	31928352	+	chr10:32217353-32218392	N_Shore	ARHGAP12	5'UTR
cg02295170	0.11299	0.000126901	0.347263	0.602281	TRUE	0.0836767	0.00124505	0.222158	-0.757082		chr6	130718139	130396993	-		OpenSea	TMEM200A	5'UTR
cg14783184	-0.0656761	0.000127828	0.347263	0.59737	TRUE	-0.0437708	0.00210258	0.251103	-1.20758		chr6	33325772	33357994	+		OpenSea		IGR
cg24253618	0.106597	0.000128453	0.347263	0.594082	TRUE	-0.00242681	0.901855	0.999981	-5.84353		chr1	32054460	31588858	-	chr1:32054341-32054843	Island		IGR
cg03876023	-0.0521876	0.000129068	0.347583	0.590861	TRUE	-0.015935	0.0782602	0.723805	-4.28901		chr8	104360863	103348634	+		OpenSea		IGR
cg19600482	0.0532534	0.000132273	0.348608	0.574304	TRUE	0.0376557	0.00121986	0.221108	-0.739548		chr8	11665774	11808264	-	chr8:11665773-11666045	Island	FDFT1	1stExon
cg05487150	0.0610332	0.0001358	0.349242	0.556524	TRUE	0.0425788	0.00141871	0.227919	-0.869159		chr11	86013051	86302008	-		OpenSea	C11orf73	TSS1500
cg11433538	0.0555803	0.000137014	0.349281	0.550507	TRUE	0.0594241	7.91985e-05	0.120383	1.55848	TRUE	chr14	22179786	21711562	-		OpenSea	TRAV2	TSS1500
cg14019670	0.0533826	0.000137352	0.349281	0.548838	TRUE	0.0283278	0.00489653	0.317895	-1.93715		chr11	129872845	130002949	-	chr11:129871690-129873423	Island	PRDM10	TSS200
cg04406454	0.0756035	0.000138363	0.349281	0.543877	TRUE	0.0403522	0.0111385	0.404271	-2.64616		chr6	10398494	10398260	-	chr6:10398573-10398812	N_Shore	TFAP2A	3'UTR
cg19008222	0.0533891	0.000145633	0.359637	0.509195	TRUE	0.0230605	0.0287234	0.539909	-3.45576		chr1	26947831	26621339	+	chr1:26946844-26948076	Island		IGR
cg03137091	-0.0656436	0.000146092	0.359637	0.507059	TRUE	-0.0557245	0.000624228	0.186552	-0.167125		chr2	141111444	140353874	-		OpenSea		IGR
cg26807448	0.0584443	0.00014886	0.359637	0.494329	TRUE	0.0714355	2.67728e-05	0.10575	2.4337	TRUE	chr5	134733905	135398214	+	chr5:134734096-134735261	N_Shore	H2AFY	5'UTR
cg04285688	0.106559	0.000152924	0.359637	0.47604	TRUE	0.0239414	0.311919	0.972978	-5.33239		chr7	141400375	141700574	+	chr7:141401432-141402207	N_Shore	KIAA1147	5'UTR
cg17796836	-0.0545522	0.000155336	0.359637	0.465403	TRUE	-0.0298689	0.00813558	0.370181	-2.37548		chr19	30508509	30017601	-		OpenSea		IGR
cg02315376	-0.0509018	0.000156809	0.359637	0.458989	TRUE	-0.0305381	0.0038428	0.296848	-1.72785		chr13	27977228	27403090	+		OpenSea	RNY1P1	TSS1500
cg07241733	0.062732	0.000157122	0.359637	0.45763	TRUE	0.0587415	0.000216124	0.148047	0.727865	TRUE	chr8	68255213	67342977	+	chr8:68255129-68256274	Island		IGR
cg14251698	0.122672	0.000157605	0.359637	0.455543	TRUE	0.0579682	0.0161874	0.45279	-2.96714		chr15	44580953	44288754	-	chr15:44580804-44581543	Island	RP11-616K22.3	3'UTR
cg10917287	0.0542406	0.000160179	0.359637	0.444521	TRUE	0.0183922	0.0299915	0.54643	-3.49231		chr12	12870697	12717762	-	chr12:12869798-12871248	Island	CDKN1B	5'UTR
cg16033376	0.0633703	0.00016025	0.359637	0.444217	TRUE	0.0395767	0.00375719	0.294809	-1.70839		chr19	47777635	47274377	-	chr19:47776370-47778740	Island	PRR24	TSS200
cg02997457	-0.0725213	0.000160696	0.359637	0.442329	TRUE	-0.027611	0.0519871	0.644937	-3.9533		chr20	1744897	1764250	-		OpenSea		IGR
cg00036347	0.0754483	0.000162001	0.359637	0.43682	TRUE	0.0287044	0.0588921	0.667764	-4.05642		chr1	151811923	151839446	-	chr1:151812253-151812525	N_Shore	C2CD4D	5'UTR
cg06685968	0.0508071	0.00016725	0.359637	0.415092	TRUE	0.0309779	0.00371297	0.293433	-1.69817		chr7	27192246	27152626	+	chr7:27190274-27191115	S_Shore	HOXA-AS3	5'UTR
cg17167649	-0.0562469	0.000169899	0.359637	0.404374	TRUE	-0.0495065	0.000432022	0.172363	0.145178		chr17	80601405	82643528	+	chr17:80605301-80606324	N_Shelf		IGR
cg06220504	-0.0558303	0.000176185	0.359637	0.379573	TRUE	-0.0393293	0.00231595	0.258143	-1.29088		chr14	92564574	92098229	+		OpenSea	ATXN3	TSS1500
cg12513738	0.0502886	0.000176679	0.359637	0.377658	TRUE	0.0250189	0.0120903	0.41296	-2.71668		chr4	77069719	76148565	-	chr4:77069066-77069672	S_Shore	NUP54	TSS200
cg21948011	0.0590607	0.000179545	0.359637	0.366661	TRUE	0.112083	1.43463e-06	0.0910255	4.65183	TRUE	chr17	64251367	66255248	+		OpenSea		IGR
cg13400592	-0.0651745	0.000179806	0.359637	0.365668	TRUE	-0.0322528	0.014327	0.436053	-2.86247		chr9	123917493	121155214	-		OpenSea	CNTRL	5'UTR
cg07553297	0.0653051	0.000184889	0.359637	0.346593	TRUE	0.0569267	0.000562657	0.18152	-0.0788353		chr5	60704807	61408979	-		OpenSea		IGR
cg12644353	0.0764339	0.000185681	0.359637	0.343666	TRUE	0.036848	0.0187167	0.473415	-3.09136		chr2	114647787	113890209	-	chr2:114647669-114648312	Island	ACTR3	TSS1500
cg10597094	-0.057657	0.000186362	0.359637	0.34116	TRUE	-0.0382185	0.00277812	0.269686	-1.44779		chr14	76836758	76370414	+		OpenSea		IGR
cg26574003	0.0586214	0.000188485	0.359637	0.333405	TRUE	0.0186682	0.100374	0.774403	-4.48915		chr1	150186289	150213992	+	chr1:150185902-150186106	S_Shore		IGR
cg02342092	0.0570695	0.000189249	0.359637	0.330633	TRUE	0.0520571	0.000361356	0.163909	0.296105	TRUE	chr2	44314396	44087256	-	chr2:44314288-44314564	Island		IGR
cg01645496	-0.0552967	0.000195931	0.359637	0.306841	TRUE	-0.0396766	0.00185924	0.244243	-1.10167		chr7	47523214	47483615	+		OpenSea	TNS3	5'UTR
cg19363439	0.140047	0.000196695	0.359637	0.30417	TRUE	0.0559821	0.047034	0.626404	-3.87009		chr6	170862506	170553417	-	chr6:170863398-170863823	N_Shore	TBP	TSS1500
cg10879958	-0.0522183	0.000197232	0.359637	0.3023	TRUE	-0.036618	0.00186939	0.244322	-1.10636		chr5	68708084	69412256	+	chr5:68710807-68711520	N_Shelf	RAD17	5'UTR
cg12299422	0.0933095	0.000198989	0.359637	0.296212	TRUE	0.048913	0.0134421	0.426591	-2.80775		chr5	136934174	137598484	+		OpenSea		IGR
cg19356825	0.0574498	0.000202234	0.360699	0.285105	TRUE	0.0218553	0.0386278	0.590213	-3.70549		chr1	2985312	3068747	+	chr1:2983925-2987962	Island	PRDM16	TSS1500
cg01551258	0.0659171	0.000204392	0.360699	0.277811	TRUE	0.037943	0.0195732	0.479244	-3.12958		chr17	30479187	32152167	-		OpenSea		IGR
cg17357285	0.071206	0.000206198	0.361566	0.271766	TRUE	0.0608398	0.000691009	0.192163	-0.253659		chr6	28602938	28635160	+	chr6:28602853-28603295	Island		IGR
cg14576021	-0.0702615	0.000207169	0.361566	0.268534	TRUE	-0.0288279	0.0354157	0.574941	-3.63255		chr15	80379619	80087276	-		OpenSea	ZFAND6	5'UTR
cg09293652	0.0652708	0.00020938	0.362894	0.261235	TRUE	0.0145755	0.302219	0.968689	-5.31123		chr14	20794803	20326643	+		OpenSea	CCNB1IP1	3'UTR
cg13288285	-0.0689573	0.00021372	0.366306	0.247117	TRUE	-0.06813	0.000220715	0.148975	0.710288	TRUE	chr6	38343107	38375330	-		OpenSea		IGR
cg01534416	0.072899	0.000214588	0.366306	0.244327	TRUE	0.0434633	0.00802117	0.368051	-2.36327		chr19	51308546	50805288	-	chr19:51307439-51308380	S_Shore	C19orf48	TSS1500
cg12956890	0.0643025	0.00021484	0.366306	0.243518	TRUE	-0.00256696	0.851513	0.999981	-5.83344		chr2	233036914	232172203	-		OpenSea	MIR562	TSS1500
cg18005913	-0.0502712	0.000218894	0.367821	0.230641	TRUE	-0.0255484	0.0186395	0.472842	-3.08782		chr1	35661444	35195842	+	chr1:35657467-35658811	S_Shelf	Y_RNA	TSS200
cg13127159	-0.063298	0.000222458	0.36919	0.219511	TRUE	-0.0391278	0.00271629	0.268936	-1.42837		chr13	114206805	113552489	+	chr13:114202596-114202862	S_Shelf		IGR
cg25029797	0.0968502	0.000223528	0.36919	0.2162	TRUE	0.0711805	0.00243987	0.26161	-1.33581		chr7	1409132	1369495	+	chr7:1408516-1408878	S_Shore		IGR
cg02223350	0.0726538	0.000223794	0.36919	0.21538	TRUE	0.0448963	0.00740281	0.359014	-2.29405		chr3	100429064	100710219	-	chr3:100428069-100428669	S_Shore	TFG	5'UTR
cg03209103	0.0693759	0.000225617	0.370836	0.209785	TRUE	0.035085	0.0132626	0.42479	-2.79621		chr7	94284396	94655083	-	chr7:94284858-94286527	N_Shore	PEG10	TSS1500
cg10063848	0.0880208	0.000229491	0.373661	0.198037	TRUE	0.0361523	0.0440848	0.613626	-3.81609		chr2	57744150	57517014	-		OpenSea		IGR
cg00001793	0.112939	0.000230639	0.373661	0.194591	TRUE	0.0736734	0.00770356	0.36315	-2.32841		chr12	11905390	11752455	+		OpenSea	ETV6	ExonBnd
cg20755651	0.0602637	0.000234632	0.374936	0.182736	TRUE	0.0405139	0.00320575	0.280601	-1.57135		chr6	168841574	168440893	-	chr6:168841438-168841699	Island	SMOC2	TSS1500
cg16434002	0.0819331	0.000235483	0.374936	0.180235	TRUE	0.0358615	0.0124545	0.416994	-2.7422		chr17	42200994	44123625	+	chr17:42200521-42201543	Island	HDAC5	5'UTR
cg11374891	0.0512248	0.000235564	0.374936	0.179999	TRUE	0.0205864	0.0336613	0.567001	-3.58976		chr16	67571220	67537316	+	chr16:67571252-67572728	N_Shore	FAM65A	TSS200
cg21258529	0.0912243	0.000235993	0.374936	0.178741	TRUE	0.0875318	0.000270371	0.155587	0.540248	TRUE	chr10	43893035	43397586	+	chr10:43891546-43892917	S_Shore	HNRNPF	TSS1500
cg17566334	0.0945104	0.000241219	0.374936	0.163599	TRUE	0.0755167	0.00391986	0.29843	-1.745		chr6	163514605	163093572	+		OpenSea		IGR
cg12234346	0.128764	0.00024299	0.374936	0.15854	TRUE	0.125562	0.000343801	0.162849	0.338107	TRUE	chr20	4151041	4170393	-	chr20:4152866-4153398	N_Shore	SMOX	TSS1500
cg25533845	0.0689303	0.000243097	0.374936	0.158236	TRUE	0.0519233	0.00177491	0.241466	-1.06173		chr13	41838126	41263989	+		OpenSea	MTRF1	TSS1500
cg23505596	-0.0876807	0.000250732	0.374936	0.13683	TRUE	-0.0387384	0.0196393	0.479858	-3.13246		chr17	29315249	30988230	-		OpenSea		IGR
cg27501451	0.0535609	0.000253477	0.374936	0.129288	TRUE	0.0550001	0.000256293	0.154775	0.585118	TRUE	chr6	32936896	32969118	-	chr6:32935896-32936792	S_Shore	HLA-DMA	TSS1500
cg01819696	-0.0748023	0.000254409	0.374936	0.126743	TRUE	-0.0469496	0.0058392	0.333885	-2.08922		chr1	179708928	179739792	+	chr1:179711947-179713951	N_Shelf	RP11-12M5.1	5'UTR
cg12164573	-0.0512771	0.000257934	0.374936	0.117206	TRUE	-0.0366346	0.00320264	0.280601	-1.57051		chr11	109789048	109918321	+		OpenSea		IGR
cg13180581	0.0506	0.000259395	0.374936	0.113288	TRUE	0.0289275	0.021154	0.491676	-3.19585		chr8	38326500	38468981	-	chr8:38325091-38326374	S_Shore	FGFR1	TSS1500
cg05694328	0.082064	0.000260845	0.374936	0.109422	TRUE	0.0347119	0.0924061	0.757837	-4.42304		chr5	140770434	141390866	-	chr5:140772385-140772682	N_Shore		IGR
cg14776747	0.0735885	0.000263236	0.374936	0.103092	TRUE	0.0476831	0.00338744	0.284606	-1.61894		chr12	50135621	49741837	-	chr12:50135029-50136043	Island	TMBIM6	5'UTR
cg09140778	0.0534111	0.000269002	0.377327	0.088051	TRUE	0.0470479	0.000520057	0.178234	-0.0119859		chr2	237086398	236177754	+	chr2:237086727-237088463	N_Shore	AC079135.1	5'UTR
cg01753270	-0.0504874	0.000280074	0.380907	0.0600223	TRUE	-0.0247487	0.0158453	0.449605	-2.94885		chr2	239240285	238331643	-		OpenSea		IGR
cg18589811	-0.0621962	0.000291324	0.383911	0.0326138	TRUE	-0.0255834	0.04456	0.61581	-3.82505		chr6	45020268	45052530	+		OpenSea		IGR
cg23493412	0.0624375	0.000293422	0.384176	0.0276157	TRUE	0.0277386	0.0395308	0.593942	-3.72487		chr17	63491688	65495569	+		OpenSea		IGR
cg22559027	0.068295	0.00029612	0.384176	0.0212383	TRUE	0.0213138	0.251399	0.942537	-5.18436		chr2	201688840	200824116	-		OpenSea	RP11-469M7.1	TSS1500
cg17315500	0.0522692	0.000297153	0.384176	0.0188106	TRUE	0.0308406	0.00678926	0.349605	-2.21938		chr12	103359572	102965793	+	chr12:103359248-103359629	Island		IGR
cg15462372	-0.071545	0.000298941	0.385077	0.0146285	TRUE	-0.0425411	0.00525441	0.325146	-1.99808		chr8	124490540	123478299	-		OpenSea		IGR
cg18481884	-0.0751953	0.000302586	0.385575	0.00617943	TRUE	-0.043668	0.00495648	0.318889	-1.94767		chr11	112045394	112174670	-		OpenSea	AP002884.2	3'UTR
cg09725962	0.0605994	0.00031907	0.391896	-0.0308509		0.084746	1.76977e-05	0.10122	2.76089	TRUE	chr7	75268827	75639508	-	chr7:75268004-75268871	Island		IGR
cg22177364	0.0576614	0.000329611	0.393065	-0.0535757		0.0620743	0.000153152	0.135659	1.01484	TRUE	chr3	150321839	150604051	-	chr3:150321002-150321791	S_Shore	SERP1	TSS1500
cg21109265	0.0534551	0.000340765	0.398729	-0.0768713		0.0519928	0.000503895	0.177742	0.0147998	TRUE	chr6	43276647	43308908	+	chr6:43276419-43276659	Island	CRIP3	TSS200
cg01515060	-0.0473171	0.000347772	0.400624	-0.0911325		-0.0532635	0.00010225	0.126032	1.34884	TRUE	chr6	76319793	75610076	+		OpenSea		IGR
cg06842954	0.0704597	0.000353943	0.403511	-0.103465		0.071163	0.000296804	0.157771	0.461873	TRUE	chr4	111559066	110637909	-	chr4:111560563-111560808	N_Shore	PITX2	TSS1500
cg21449655	0.0517762	0.000379113	0.409128	-0.151706		0.0714857	2.30168e-05	0.102967	2.55365	TRUE	chr1	15851444	15524948	+	chr1:15851106-15851581	Island	CASP9	3'UTR
cg27466766	0.10709	0.000383486	0.409128	-0.15977		0.140032	2.00419e-05	0.10122	2.66299	TRUE	chr8	144679319	143597148	+	chr8:144679237-144681851	Island	EEF1D	5'UTR
cg15333277	0.0735188	0.000391504	0.410885	-0.174328		0.0752942	0.000280164	0.155587	0.510366	TRUE	chr8	41733931	41876412	+	chr8:41733535-41733911	S_Shore		IGR
cg01991210	0.0801935	0.000395539	0.410885	-0.181547		0.0818539	0.000397804	0.168222	0.214959	TRUE	chr3	105586934	105868089	+	chr3:105587279-105588218	N_Shore	CBLB	5'UTR
cg00646731	0.0579958	0.000400891	0.41115	-0.191012		0.0701404	4.01501e-05	0.115452	2.10962	TRUE	chr17	46668733	48591370	-	chr17:46669434-46669811	N_Shore	HOXB3	TSS1500
cg01743395	0.0680925	0.000433132	0.416093	-0.245573		0.0699388	0.000334309	0.162226	0.361705	TRUE	chr6	26044030	26043801	+	chr6:26045644-26046033	N_Shore	HIST1H2BB	TSS200
cg12106746	0.0648563	0.000434154	0.416093	-0.247238		0.0656647	0.000426458	0.172241	0.156146	TRUE	chr12	46383466	45989682	-	chr12:46383561-46384756	N_Shore	SCAF11	5'UTR
cg10592245	0.0507829	0.000482484	0.42359	-0.321924		0.0606642	0.000158271	0.136791	0.98753	TRUE	chr1	215256451	215083107	+	chr1:215256051-215256636	Island	KCNK2	TSS200
cg15531403	0.0623729	0.000524998	0.423703	-0.381868		0.0671586	0.000399187	0.168358	0.212025	TRUE	chr8	53852184	52939623	-	chr8:53851701-53854426	Island	NPBWR1	5'UTR
cg11377650	-0.0386983	0.000559976	0.42973	-0.427764		-0.0682562	8.52106e-06	0.100058	3.32841	TRUE	chr6	30302509	30334731	-		OpenSea		IGR
cg00127036	0.0631857	0.000604006	0.42973	-0.481746		0.0674564	0.00028803	0.156377	0.487099	TRUE	chr5	176449346	177022344	-	chr5:176449499-176450115	N_Shore	ZNF346	TSS1500
cg10548624	0.0391343	0.000645556	0.431751	-0.5293		0.05275	5.83508e-05	0.118195	1.80749	TRUE	chr19	42195456	41691534	-		OpenSea		IGR
cg12277145	0.052978	0.000687623	0.438305	-0.574518		0.0640767	0.000223586	0.150034	0.699476	TRUE	chr1	160232707	160262916	-	chr1:160231755-160232451	S_Shore	DCAF8	TSS1500
cg25961903	0.03379	0.000691337	0.438305	-0.578379		0.0530545	3.29852e-05	0.113303	2.26728	TRUE	chr10	63660958	61901198	+	chr10:63662886-63663299	N_Shore	ARID5B	TSS200
cg14008734	-0.0519464	0.000722217	0.439961	-0.609736		-0.0613412	0.000225492	0.150047	0.692376	TRUE	chr1	157203660	157233869	+		OpenSea	RP11-85G21.1	3'UTR
cg12339292	0.127278	0.00074795	0.442364	-0.634889		0.164428	9.47072e-05	0.123635	1.41186	TRUE	chr20	3452280	3471632	+	chr20:3451291-3452231	S_Shore		IGR
cg02835036	0.0293542	0.00078942	0.447865	-0.673709		0.0574816	2.90846e-06	0.0910255	4.13761	TRUE	chr3	58318399	58332671	-	chr3:58318398-58319192	Island	PXK	TSS1500
cg08306630	0.0509059	0.000799396	0.448002	-0.682752		0.0616627	0.000236719	0.152592	0.651703	TRUE	chr5	59096069	59800242	-		OpenSea		IGR
cg22129614	-0.0588104	0.000833911	0.450178	-0.713217		-0.0771241	0.000109943	0.128024	1.28908	TRUE	chr6	38004346	38036569	-		OpenSea		IGR
cg15943986	0.0227921	0.000922605	0.450178	-0.786216		0.0525788	8.54946e-07	0.0910255	5.01896	TRUE	chr1	208417679	208244333	+	chr1:208416489-208418016	Island	PLXNA2	TSS200
cg10154310	0.0609886	0.00094351	0.450178	-0.802427		0.0680268	0.000407307	0.169443	0.195003	TRUE	chr7	141438343	141738542	-	chr7:141438004-141438393	Island	SSBP1	5'UTR
cg11346669	-0.0457766	0.000965234	0.45246	-0.818908		-0.0654995	5.74352e-05	0.118195	1.82033	TRUE	chr1	6342159	6282098	+	chr1:6339948-6340268	S_Shore	ACOT7	3'UTR
cg15091312	0.0470197	0.000973983	0.452639	-0.825444		0.0545503	0.000336336	0.162434	0.356612	TRUE	chr15	34880717	34588515	+		OpenSea	GOLGA8A	TSS200
cg04354845	-0.0515954	0.00100887	0.453802	-0.850952		-0.0622414	0.000346278	0.163356	0.332054	TRUE	chr9	138532663	135640816	-		OpenSea	GLT6D1	TSS1500
cg03508107	0.0536123	0.00103991	0.45483	-0.872936		0.0639555	0.000285976	0.156377	0.493116	TRUE	chr17	47654357	49576994	+	chr17:47653211-47654369	Island	RP5-1029K10.4	3'UTR
cg07549162	0.033886	0.00113691	0.462786	-0.937739		0.0507236	5.49138e-05	0.118195	1.85675	TRUE	chr1	3689170	3772605	+	chr1:3688553-3689684	Island	RP1-286D6.2	TSS1500
cg26528279	0.0402412	0.0011893	0.466271	-0.970536		0.0601574	5.28788e-05	0.118195	1.88736	TRUE	chr4	109093699	108172542	-	chr4:109093038-109094546	Island	RP11-558N14.1	5'UTR
cg08381955	0.0723183	0.00122055	0.471771	-0.989436		0.0838847	0.000457601	0.173379	0.0964816	TRUE	chr6	168226576	167825895	+	chr6:168226063-168228559	Island	MLLT4-AS1	3'UTR
cg18700166	0.0520433	0.00126793	0.474503	-1.01721		0.0635855	0.00015686	0.136015	0.994971	TRUE	chr13	103279421	102627070	-		OpenSea		IGR
cg07996838	0.067728	0.00133042	0.478056	-1.05233		0.0991814	7.05733e-05	0.118839	1.65269	TRUE	chr7	111382084	111742027	+		OpenSea	DOCK4	ExonBnd
cg24814117	0.0637713	0.00134581	0.478087	-1.06074		0.0876855	0.000199884	0.146439	0.793122	TRUE	chr5	77591744	78295919	+	chr5:77590137-77590721	S_Shore	AP3B1	TSS1500
cg08238791	0.040499	0.00145465	0.482886	-1.11763		0.0546904	0.000214705	0.147605	0.733372	TRUE	chr6	45390121	45422383	+	chr6:45389420-45391646	Island	RUNX2	5'UTR
cg04678989	0.0333282	0.0014757	0.483348	-1.12816		0.0596947	2.12043e-05	0.101998	2.6185	TRUE	chr19	39138551	38647910	-	chr19:39138062-39138570	Island		IGR
cg21747549	-0.0431786	0.00147769	0.483348	-1.12914		-0.0502786	0.000478533	0.175325	0.0585857	TRUE	chr13	114804483	114039006	+	chr13:114805719-114806500	N_Shore		IGR
cg04454073	0.0799763	0.00153086	0.483348	-1.15505		0.098708	0.000353989	0.163909	0.31348	TRUE	chr16	22207163	22195841	-		OpenSea		IGR
cg11882601	-0.0725678	0.00153388	0.483348	-1.15649		-0.113196	5.30464e-05	0.118195	1.88479	TRUE	chr8	103524881	102512652	-		OpenSea		IGR
cg07274194	0.0421639	0.00158779	0.488907	-1.18184		0.050436	0.00047274	0.174603	0.0689078	TRUE	chr6	43423442	43455703	+	chr6:43422368-43423705	Island	DLK2	5'UTR
cg13636583	0.0744018	0.00159714	0.489277	-1.18614		0.107508	0.000137234	0.133141	1.10585	TRUE	chr9	86756031	84141115	+	chr9:86755385-86755700	S_Shore		IGR
cg01008401	-0.0339814	0.00161382	0.490438	-1.19377		-0.0544711	5.85192e-05	0.118195	1.80515	TRUE	chr20	48437854	49821316	-		OpenSea	SLC9A8	5'UTR
cg23045371	0.0473394	0.00162872	0.490967	-1.20052		0.0576977	0.000295886	0.157739	0.464477	TRUE	chr14	105155760	104689422	+	chr14:105155520-105156573	Island	INF2	TSS1500
cg11373806	-0.0364307	0.0016754	0.49301	-1.22128		-0.0515879	0.000134763	0.132374	1.1209	TRUE	chr6	5541731	5541497	-		OpenSea		IGR
cg17961943	-0.038666	0.00170744	0.49491	-1.2352		-0.0729488	2.05354e-05	0.10122	2.64381	TRUE	chr2	28857916	28635049	+		OpenSea	AC074011.2	3'UTR
cg22433261	0.0408038	0.00172551	0.495158	-1.24294		0.0619725	8.02264e-05	0.120383	1.54793	TRUE	chr18	47813856	50287485	+	chr18:47813434-47814546	Island		IGR
cg25358058	-0.0624674	0.00180631	0.498191	-1.27662		-0.0748373	0.000493235	0.176758	0.0329324	TRUE	chr3	82512681	82463529	-		OpenSea	RP11-260O18.1	5'UTR
cg04929633	-0.0426719	0.00181043	0.498191	-1.27829		-0.0721542	5.63342e-05	0.118195	1.83604	TRUE	chr7	155465871	155673176	-		OpenSea		IGR
cg10895032	0.061227	0.00182949	0.498966	-1.28601		0.0823145	0.000103839	0.126048	1.33614	TRUE	chr6	30596955	30629177	+		OpenSea	ATAT1	5'UTR
cg19175386	0.0418765	0.00183836	0.499586	-1.28957		0.0875301	5.153e-06	0.100058	3.71097	TRUE	chr12	115134496	114696690	+	chr12:115135925-115136350	N_Shore		IGR
cg11620984	0.0477945	0.0019614	0.505335	-1.33732		0.0585439	0.000461926	0.173794	0.0885125	TRUE	chr3	145968242	146250454	+	chr3:145968334-145969008	N_Shore	PLSCR4	5'UTR
cg21547624	0.0391479	0.00205653	0.510549	-1.37227		0.0747128	1.50113e-05	0.100058	2.88988	TRUE	chr8	1993157	2045041	-		OpenSea	MYOM2	TSS200
cg26149131	0.0568359	0.00207574	0.512175	-1.37914		0.0881496	8.47425e-05	0.120904	1.50308	TRUE	chr2	54343179	54116041	-	chr2:54342634-54343088	S_Shore	ACYP2	5'UTR
cg12635048	0.054498	0.00209404	0.513148	-1.38562		0.0733041	0.000332236	0.162091	0.366946	TRUE	chr6	29720957	29753179	-	chr6:29720381-29721101	Island		IGR
cg06953768	0.0706577	0.00209412	0.513148	-1.38565		0.0991154	0.000200944	0.146439	0.788709	TRUE	chr5	134181484	134845793	-	chr5:134181483-134182250	Island	C5orf24	TSS1500
cg21041100	0.0855365	0.00210054	0.513296	-1.38791		0.106896	0.000333918	0.162226	0.362691	TRUE	chr12	56367818	55974033	-	chr12:56367636-56368172	Island	RAB5B	TSS200
cg24192157	0.0621833	0.00210547	0.513296	-1.38964		0.0781887	0.000375152	0.164924	0.264482	TRUE	chr6	106194673	105746797	+		OpenSea		IGR
cg26201811	0.0376539	0.00211136	0.513563	-1.39171		0.0582608	0.000105886	0.126233	1.32007	TRUE	chr22	51111714	50673285	-	chr22:51111935-51113742	N_Shore	SHANK3	TSS1500
cg16234657	0.0778939	0.00215745	0.516163	-1.40767		0.0950915	0.000430825	0.172363	0.147526	TRUE	chr14	74516890	74050186	-		OpenSea	C14orf45	ExonBnd
cg10411143	-0.0696553	0.00221707	0.51876	-1.42782		-0.0944444	0.000243307	0.153313	0.628706	TRUE	chr21	26549459	25177144	+		OpenSea	AP000233.4	3'UTR
cg24385709	0.052173	0.00232706	0.521863	-1.46365		0.0701869	0.000357378	0.163909	0.305443	TRUE	chr6	31126689	31158911	-	chr6:31125894-31126561	S_Shore	CCHCR1	TSS1500
cg15022604	0.0402997	0.00253956	0.528779	-1.52842		0.0757167	5.22933e-05	0.118195	1.89637	TRUE	chr1	111329947	110787324	+		OpenSea		IGR
cg24792272	0.0460591	0.00256027	0.528868	-1.53444		0.0688658	0.000100533	0.125736	1.36278	TRUE	chr8	48873190	47960629	+	chr8:48872458-48873907	Island	MCM4	TSS1500
cg20389472	0.0345155	0.00256272	0.528868	-1.53515		0.06723	1.52055e-05	0.100058	2.87983	TRUE	chr2	171568526	170712015	+	chr2:171568322-171568867	Island		IGR
cg01930417	0.0453166	0.00258653	0.528868	-1.54201		0.0678884	0.00014108	0.133759	1.08295	TRUE	chr11	122855023	122984314	+	chr11:122854930-122855582	Island		IGR
cg19488620	0.0357573	0.00259167	0.528868	-1.54349		0.053274	0.00013953	0.133478	1.0921	TRUE	chr19	54668565	54164830	+	chr19:54668158-54668566	Island	TMC4	TSS1500
cg05855618	0.0426657	0.00261071	0.529627	-1.54892		0.060487	0.000176371	0.140767	0.897462	TRUE	chr7	83277965	83648648	-		OpenSea	SEMA3E	1stExon
cg07616452	0.0349712	0.0027234	0.535429	-1.5803		0.0584679	8.96762e-05	0.122577	1.45667	TRUE	chr4	75000155	74134437	+		OpenSea	MTHFD2L	5'UTR
cg01545242	0.0310782	0.00272628	0.535429	-1.58109		0.0520236	0.000173335	0.139992	0.911921	TRUE	chr19	14248090	14137277	-	chr19:14246899-14248520	Island	ASF1B	TSS1500
cg09794923	0.0304423	0.00284969	0.539105	-1.61399		0.0551394	3.53303e-05	0.114478	2.21229	TRUE	chr2	241374949	240435531	+	chr2:241374410-241376320	Island	GPC1	TSS200
cg12184384	-0.0364776	0.00299066	0.543771	-1.64991		-0.0689514	3.07554e-05	0.112081	2.32321	TRUE	chr9	37159134	37159136	-		OpenSea	Y_RNA	TSS1500
cg24926591	-0.0581426	0.00308209	0.546475	-1.67232		-0.103083	8.66685e-05	0.120904	1.48466	TRUE	chr8	100799365	99787136	+		OpenSea	VPS13B	3'UTR
cg25306442	0.053319	0.00314092	0.547781	-1.68641		0.0768015	0.000311357	0.159944	0.421603	TRUE	chr1	45769308	45303635	-	chr1:45769213-45769917	Island	ZSWIM5	3'UTR
cg18698690	0.0265246	0.00324159	0.549949	-1.70992		0.0516534	5.10529e-05	0.118195	1.91581	TRUE	chr3	129612569	129893725	+	chr3:129611920-129612884	Island	TMCC1	TSS200
cg07184411	0.032989	0.00340219	0.555619	-1.74598		0.0535085	0.000145888	0.134522	1.05516	TRUE	chr3	122400006	122681158	-	chr3:122399655-122400190	Island	PARP14	5'UTR
cg19143722	0.0392825	0.00343438	0.555876	-1.753		0.0560786	0.000347401	0.163412	0.329324	TRUE	chr14	72399796	71933078	-	chr14:72398664-72399554	S_Shore	RGS6	TSS200
cg06331674	0.0362657	0.00347887	0.557068	-1.76261		0.0662589	4.65623e-05	0.118195	1.99023	TRUE	chr7	32534854	32495241	+	chr7:32535086-32535540	N_Shore	LSM5	5'UTR
cg02266222	-0.0416393	0.0035474	0.559125	-1.77717		-0.077957	0.000123058	0.130485	1.19607	TRUE	chr2	7837687	7697555	+		OpenSea		IGR
cg20290033	0.0405975	0.00355071	0.559164	-1.77787		0.058486	8.66004e-05	0.120904	1.4853	TRUE	chr5	112196019	112860321	+	chr5:112196849-112197247	N_Shore	SRP19	TSS1500
cg07474312	0.0322391	0.00381181	0.564221	-1.83087		0.0610282	3.48175e-05	0.114377	2.224	TRUE	chr15	50646159	50353961	-	chr15:50646437-50647742	N_Shore	CTD-3110H11.2	TSS1500
cg27553372	0.0363913	0.00399786	0.568134	-1.86651		0.0548766	0.000308331	0.159944	0.429821	TRUE	chr12	120731091	120293287	+		OpenSea	RNU4-2	TSS1500
cg04317031	0.0565163	0.00418043	0.571791	-1.89993		0.103905	4.58839e-05	0.118195	2.00208	TRUE	chr9	131799315	129037035	-	chr9:131798727-131799280	S_Shore	FAM73B	5'UTR
cg15079846	0.0931348	0.00425716	0.575807	-1.91355		0.140004	0.000333524	0.162212	0.363685	TRUE	chr6	169513125	169113029	+		OpenSea		IGR
cg12004787	0.046349	0.00442844	0.578333	-1.9431		0.0654986	0.000403949	0.169128	0.202001	TRUE	chr11	69519845	69705076	-	chr11:69517840-69519929	Island	FGF19	TSS1500
cg16224671	0.0374169	0.00447428	0.578601	-1.95082		0.0553659	0.000305651	0.159432	0.437166	TRUE	chr7	23146217	23106597	-	chr7:23145211-23146037	S_Shore	KLHL7-AS1	TSS1500
cg16947476	0.0415674	0.00458199	0.580561	-1.96865		0.059959	0.000431265	0.172363	0.146662	TRUE	chr9	35490191	35490193	+	chr9:35489704-35490700	Island	RUSC2	5'UTR
cg02538825	0.0259402	0.00458821	0.580823	-1.96967		0.0694145	2.32473e-06	0.0910255	4.3022	TRUE	chr7	2394416	2354780	-	chr7:2393628-2395174	Island	EIF3B	TSS200
cg02542770	0.0366263	0.00464788	0.581939	-1.97936		0.0708505	4.17541e-05	0.117098	2.0781	TRUE	chr17	7790265	7886946	-	chr17:7788261-7789091	S_Shore		IGR
cg02948420	-0.0428663	0.00466972	0.582303	-1.98287		-0.0673274	0.000308044	0.159944	0.430606	TRUE	chr2	120413425	119655848	+		OpenSea	AC069154.2	TSS200
cg24764013	0.0340706	0.00483121	0.584223	-2.00838		0.0509177	0.000409376	0.169839	0.19072	TRUE	chr6	150066979	149745842	+	chr6:150067323-150067766	N_Shore	NUP43	3'UTR
cg10057318	0.0218266	0.00484895	0.584223	-2.01113		0.0708403	7.68331e-07	0.0910255	5.09369	TRUE	chr1	91966336	91500778	-	chr1:91966263-91966999	Island	CDC7	TSS1500
cg10362587	-0.0346918	0.00497822	0.586777	-2.03088		-0.0510895	0.000400573	0.168613	0.209096	TRUE	chr14	38560463	38091257	-		OpenSea	CTD-2058B24.2	TSS200
cg01062865	0.0320856	0.00509475	0.588973	-2.04825		0.0529419	0.000158447	0.136798	0.986609	TRUE	chr1	78470112	78004427	-		OpenSea	DNAJB4	TSS1500
cg12546981	-0.054143	0.00514654	0.590194	-2.05584		-0.088426	0.000270898	0.155587	0.538613	TRUE	chr6	132891738	132570598	-		OpenSea	TAAR6	1stExon
cg25662926	0.0496549	0.00517578	0.590579	-2.0601		0.0733366	0.000450231	0.173161	0.110231	TRUE	chr8	77595359	76683123	+	chr8:77594255-77594860	S_Shore	RP11-65D13.1	1stExon
cg04677344	0.0817268	0.00520136	0.590857	-2.0638		0.132259	0.000243109	0.153313	0.62939	TRUE	chr5	76326870	77031044	+	chr5:76326120-76326871	Island	AGGF1	5'UTR
cg08882774	0.0326486	0.00526675	0.592614	-2.07318		0.0533315	0.000112857	0.129277	1.26751	TRUE	chr16	28875105	28863783	-	chr16:28874665-28875558	Island	SH2B1	5'UTR
cg02970218	0.0487625	0.00565815	0.600426	-2.12706		0.0730417	0.000464289	0.173794	0.0841909	TRUE	chr5	126365232	127029539	+	chr5:126365623-126367250	N_Shore	MARCH3	3'UTR
cg12646576	-0.0388607	0.00586843	0.604377	-2.15451		-0.0584805	0.00034931	0.163909	0.324703	TRUE	chr10	10847844	10805880	-		OpenSea		IGR
cg18343527	0.0682167	0.00618516	0.610228	-2.19407		0.113141	0.000106786	0.126233	1.3131	TRUE	chr7	149537780	149840690	-	chr7:149535243-149536037	S_Shore		IGR
cg22010271	0.0728351	0.0061904	0.610228	-2.19471		0.109572	0.000489318	0.176394	0.0396931	TRUE	chr2	68990227	68763094	+		OpenSea	ARHGAP25	5'UTR
cg04652603	0.0401169	0.00655224	0.614976	-2.23749		0.0704335	0.00019718	0.146354	0.804489	TRUE	chr3	40428627	40387135	-	chr3:40428651-40429015	N_Shore	ENTPD3	TSS1500
cg22630361	0.0643553	0.00668291	0.617907	-2.25236		0.0995446	0.000309574	0.159944	0.426436	TRUE	chr1	156391718	156421925	+	chr1:156390403-156391581	S_Shore	C1orf61	5'UTR
cg01247301	-0.0378999	0.00681943	0.620109	-2.2676		-0.066506	0.000175424	0.140286	0.901948	TRUE	chr7	109237864	109597806	-		OpenSea	AC073071.1	TSS1500
cg26403198	0.0321476	0.00692974	0.620901	-2.27969		0.0519743	0.00043247	0.172363	0.1443	TRUE	chr8	145581686	144358025	+	chr8:145581331-145582765	Island	SLC52A2	TSS1500
cg01094121	0.0584048	0.00729726	0.628688	-2.31866		0.0975567	0.000210605	0.147108	0.749486	TRUE	chr6	28793540	28825762	-		OpenSea		IGR
cg25079651	-0.0366589	0.00730615	0.629247	-2.31958		-0.0598395	0.000436471	0.172908	0.136507	TRUE	chr22	19636054	19648530	+		OpenSea		IGR
cg16520348	0.0735589	0.00745794	0.631685	-2.33508		0.103521	0.000356295	0.163909	0.308004	TRUE	chr1	11199787	11139729	-		OpenSea	MTOR	3'UTR
cg24500294	-0.0410764	0.00746762	0.631908	-2.33606		-0.061168	0.000327268	0.161541	0.379638	TRUE	chr7	157333519	157540824	+		OpenSea		IGR
cg01822727	0.0323468	0.00778896	0.635679	-2.36785		0.0780827	2.03519e-05	0.10122	2.65089	TRUE	chr6	170101549	169701452	+	chr6:170101662-170103059	N_Shore	C6orf120	TSS1500
cg05773442	0.028329	0.00807474	0.639511	-2.39505		0.050176	0.000332559	0.162151	0.366127	TRUE	chr11	910475	910474	+	chr11:910242-910500	Island	CHID1	5'UTR
cg16318112	0.0363223	0.00841989	0.642819	-2.42665		0.0724447	7.45081e-05	0.119285	1.60839	TRUE	chr1	969254	1033873	+	chr1:967966-970238	Island		IGR
cg27343123	0.0307728	0.00852028	0.643119	-2.4356		0.0510609	0.00041917	0.171563	0.170727	TRUE	chr2	62423136	62196000	-	chr2:62422191-62424458	Island	B3GNT2	TSS200
cg21306240	0.0290567	0.00914071	0.651203	-2.48869		0.0604212	4.72872e-05	0.118195	1.97776	TRUE	chr1	38230845	37765172	+	chr1:38229838-38230888	Island	EPHA10	TSS200
cg17159058	0.0471878	0.00928578	0.651879	-2.50059		0.0764328	0.000457368	0.173379	0.0969122	TRUE	chr8	1704075	1755908	-		OpenSea		IGR
cg25408901	0.0456958	0.00936468	0.651879	-2.50699		0.0790246	0.000257908	0.1551	0.579849	TRUE	chr5	50679743	51383908	-	chr5:50678632-50679375	S_Shore	CTD-2314G24.2	TSS1500
cg00219653	0.0454707	0.00948273	0.652882	-2.51645		0.0749365	0.000362446	0.16422	0.293563	TRUE	chr16	28937476	28926154	+	chr16:28936053-28937036	S_Shore	RABEP2	TSS1500
cg06019229	0.0263208	0.0104924	0.662946	-2.59295		0.065876	5.59876e-05	0.118195	1.84105	TRUE	chr5	61601629	62305801	+	chr5:61601617-61602930	Island	KIF2A	TSS1500
cg07256113	0.0347715	0.010613	0.664728	-2.60159		0.053265	0.000488355	0.176366	0.0413631	TRUE	chr5	158526263	159099254	+	chr5:158526133-158526431	Island	RP11-175K6.1	TSS1500
cg24616138	0.0274315	0.0107089	0.665898	-2.60839		0.0525217	0.000129732	0.131068	1.1524	TRUE	chr10	126850126	125161556	+	chr10:126847224-126851327	Island	CTBP2	TSS1500
cg19645994	0.0700473	0.0109263	0.668667	-2.62359		0.119654	0.000150479	0.13538	1.02945	TRUE	chr3	121831804	122112956	-		OpenSea		IGR
cg22765117	-0.0313371	0.0109795	0.668863	-2.62726		-0.0514636	0.000454605	0.173379	0.102044	TRUE	chr2	220366843	219502120	-	chr2:220361462-220363254	S_Shelf	AC053503.11	3'UTR
cg25218104	-0.0336983	0.0113649	0.673824	-2.65336		-0.0595148	0.000232406	0.151785	0.667098	TRUE	chr17	79901558	81943681	+	chr17:79899019-79899491	S_Shelf	MYADML2	TSS1500
cg27584315	0.0328374	0.0118832	0.680123	-2.6871		0.0570648	0.000441986	0.17307	0.125879	TRUE	chr16	2956001	2905999	-	chr16:2954191-2955514	S_Shore		IGR
cg15269503	0.0369191	0.0122944	0.685745	-2.71284		0.0714912	0.000159222	0.137159	0.982551	TRUE	chr11	69924390	70078283	+	chr11:69924338-69925197	Island	ANO1	TSS1500
cg12503243	0.0345172	0.0125542	0.686899	-2.72866		0.0590687	0.000410677	0.170148	0.188037	TRUE	chr14	45553114	45083910	-	chr14:45553161-45553421	N_Shore	CTD-3028N15.1	3'UTR
cg21058921	0.0302501	0.0127555	0.689208	-2.7407		0.050442	0.000480202	0.175447	0.0556355	TRUE	chr13	50654675	50080538	+	chr13:50655281-50656408	N_Shore	DLEU2	3'UTR
cg05572616	0.0333215	0.0133531	0.695863	-2.77535		0.0552403	0.000126445	0.131068	1.17362	TRUE	chr4	87762996	86841842	+		OpenSea		IGR
cg26035105	0.029206	0.013452	0.696453	-2.78093		0.0575755	0.000163175	0.137796	0.962167	TRUE	chr2	121105464	120347887	-	chr2:121106946-121107536	N_Shore		IGR
cg19356117	0.0270966	0.0143174	0.703718	-2.82812		0.0504497	0.000252295	0.153928	0.598302	TRUE	chr13	23734304	23160164	-	chr13:23733808-23734816	Island		IGR
cg09386954	0.0290489	0.0144116	0.704774	-2.83308		0.0609509	0.00020609	0.147089	0.767591	TRUE	chr19	35645620	35154716	+	chr19:35645597-35646047	Island	FXYD5	TSS1500
cg02661437	0.0387268	0.0145472	0.707099	-2.84017		0.0694011	0.000348877	0.163822	0.325748	TRUE	chr10	15210818	15168818	+	chr10:15209824-15210714	S_Shore	NMT2	TSS200
cg06303772	0.0330875	0.0146938	0.70778	-2.84776		0.0570113	0.000423589	0.171911	0.161855	TRUE	chr19	17717530	17606720	+	chr19:17716644-17717531	Island		IGR
cg18693345	0.0375004	0.0148176	0.708289	-2.85411		0.0689047	0.000261633	0.155455	0.567819	TRUE	chr5	2754148	2754033	+	chr5:2748368-2757024	Island	C5orf38	3'UTR
cg21242684	0.0293591	0.0152691	0.713367	-2.87682		0.0579174	0.000250577	0.153918	0.604031	TRUE	chr2	98262069	97645605	+	chr2:98262362-98262924	N_Shore	COX5B	TSS1500
cg22846611	0.0475887	0.0158351	0.718521	-2.90437		0.1058	6.39191e-05	0.118195	1.73339	TRUE	chr20	39969379	41340738	-	chr20:39968607-39968860	S_Shore	LPIN3	TSS1500
cg20979986	0.0364549	0.0158975	0.719631	-2.90735		0.0613401	0.000448629	0.173099	0.113249	TRUE	chr5	79477625	80181802	+		OpenSea	SERINC5	3'UTR
cg23415810	0.0508298	0.0161742	0.721112	-2.9204		0.0809399	0.000462359	0.173794	0.0877203	TRUE	chr12	53920129	53526344	+		OpenSea	ATF7	TSS1500
cg16170869	0.0270311	0.0174666	0.730809	-2.97857		0.0517114	0.00028656	0.156377	0.491401	TRUE	chr16	1821430	1771428	-	chr16:1820311-1823954	Island	NME3	5'UTR
cg23237765	0.0850939	0.0180367	0.734653	-3.00287		0.14968	0.000327259	0.161541	0.37966	TRUE	chr7	921845	882207	-	chr7:917632-917859	S_Shelf	GET4	TSS1500
cg24458609	0.0544659	0.0200827	0.74751	-3.08413		0.103547	0.00029597	0.157739	0.46424	TRUE	chr11	56948015	57180540	-	chr11:56947946-56948184	Island	LRRC55	TSS1500
cg09747456	0.0255821	0.0208762	0.752104	-3.11343		0.0529082	0.000478451	0.175325	0.0587307	TRUE	chr10	91405300	89645542	-	chr10:91404237-91405048	S_Shore	PANK1	TSS200
cg08949711	0.0271828	0.0211564	0.753652	-3.12351		0.0633239	7.33197e-05	0.119023	1.62152	TRUE	chr12	4382783	4273616	-	chr12:4378366-4382222	S_Shore	CCND2	TSS200
cg27539580	-0.0395461	0.0222642	0.759918	-3.16207		-0.080394	0.000479173	0.175325	0.0574522	TRUE	chr2	242561904	241622488	+		OpenSea		IGR
cg21273437	0.0505027	0.0225803	0.761092	-3.17272		0.12186	8.49075e-05	0.120904	1.50148	TRUE	chr11	67236952	67469480	+	chr11:67236264-67236953	Island	TMEM134	TSS1500
cg01634458	0.0270714	0.0245743	0.773175	-3.23663		0.0514169	0.000445612	0.173099	0.118962	TRUE	chr16	51168553	51134641	-	chr16:51168266-51169110	Island		IGR
cg17203180	0.057039	0.026432	0.784197	-3.29161		0.105867	0.000266903	0.155489	0.551083	TRUE	chr17	80253443	82295566	-	chr17:80251357-80251673	S_Shore		IGR
cg02156356	0.034425	0.0266235	0.784312	-3.29706		0.071272	0.000210729	0.147108	0.748993	TRUE	chr9	115774602	113012321	+	chr9:115774295-115774615	Island	ZNF883	TSS200
cg04599965	0.0414899	0.0284312	0.79253	-3.34658		0.0864253	0.000367606	0.164691	0.281635	TRUE	chr4	571042	577252	-	chr4:570950-571768	Island		IGR
cg08431447	0.0365295	0.0298258	0.798641	-3.38264		0.0855949	0.000132291	0.131695	1.13623	TRUE	chr11	17410400	17388852	+	chr11:17410436-17411287	N_Shore	KCNJ11	5'UTR
cg05563287	0.0322614	0.0307509	0.802052	-3.40564		0.0774499	0.000198076	0.146439	0.800707	TRUE	chr15	100881162	100340956	-	chr15:100880957-100882438	Island		IGR
cg05445097	0.0579412	0.0310389	0.80388	-3.41265		0.10695	0.000512038	0.178005	0.00120041	TRUE	chr10	79627932	77868173	+		OpenSea	AL391421.1	3'UTR
cg18855250	0.0427595	0.0313585	0.804792	-3.42036		0.0747588	0.000339026	0.162832	0.349898	TRUE	chr3	48676468	48639034	+	chr3:48677529-48677877	N_Shore		IGR
cg15229275	0.0388615	0.034392	0.816141	-3.48977		0.0998749	9.95886e-05	0.125573	1.37054	TRUE	chr19	46800054	46296796	-	chr19:46800053-46800603	Island	HIF3A	TSS1500
cg06920904	0.0265527	0.0351145	0.819586	-3.50539		0.056571	0.000334969	0.162256	0.360042	TRUE	chr1	158173940	158204149	-		OpenSea	RP11-404O13.5	TSS1500
cg15271054	0.0541405	0.0361353	0.823796	-3.5269		0.126552	0.000144296	0.134344	1.06426	TRUE	chr20	62077647	63446293	-	chr20:62079615-62079912	N_Shore		IGR
cg25974360	0.0417627	0.0365111	0.825256	-3.53466		0.0952354	0.000373513	0.164877	0.268177	TRUE	chr20	54987255	56412198	-		OpenSea	CASS4	TSS200
cg16627019	0.0341726	0.0372925	0.827599	-3.55054		0.0659189	0.000249808	0.153915	0.606606	TRUE	chr2	46663525	46436385	+		OpenSea	AC018682.6	5'UTR
cg21643086	0.0334683	0.0397508	0.836464	-3.59837		0.0812558	0.000146294	0.134522	1.05285	TRUE	chr6	27243037	27275257	+		OpenSea		IGR
cg04965820	0.0535873	0.039755	0.836525	-3.59845		0.116615	0.00045687	0.173379	0.0978354	TRUE	chr9	129374235	126611955	+	chr9:129372737-129378106	Island	RP11-123K19.1	3'UTR
cg20053734	0.0286802	0.0464755	0.857434	-3.71517		0.0600818	0.000144372	0.134344	1.06382	TRUE	chr6	33460267	33492489	+		OpenSea		IGR
cg10036732	0.0368229	0.0467509	0.857999	-3.71957		0.075721	0.000327164	0.161541	0.379906	TRUE	chr22	17809837	17328946	+		OpenSea	CECR9	TSS200
cg25183958	0.0176402	0.0470694	0.85902	-3.72464		0.0506242	0.00010245	0.126048	1.34723	TRUE	chr7	107384214	107743768	+	chr7:107383657-107385021	Island	CBLL1	TSS1500
cg17934277	-0.0335156	0.0472553	0.859305	-3.72757		-0.0814415	0.000344753	0.163063	0.335776	TRUE	chr2	216982485	216117761	-		OpenSea	XRCC5	ExonBnd
cg09896403	0.0171348	0.0484406	0.863073	-3.74603		0.05104	4.74183e-05	0.118195	1.97552	TRUE	chr22	24110173	23767985	+	chr22:24110029-24110995	Island	MMP11	TSS1500
cg26286479	0.0297509	0.0490728	0.864673	-3.75569		0.0642594	0.000156212	0.136015	0.99841	TRUE	chr12	69924501	69530720	+		OpenSea	FRS2	TSS200
cg13029423	0.0450863	0.0501973	0.867071	-3.77255		0.132562	0.000115043	0.12965	1.25169	TRUE	chr16	86549276	86515669	-	chr16:86549069-86550512	Island		IGR
cg18451114	0.0276804	0.0517698	0.871396	-3.79548		0.0689216	0.000355853	0.163909	0.309052	TRUE	chr1	38511677	38046004	-	chr1:38510102-38513642	Island	POU3F1	1stExon
cg09251959	0.0517055	0.0520608	0.872026	-3.79965		0.130396	0.000130506	0.131245	1.14747	TRUE	chr1	32170507	31704905	+	chr1:32169537-32169869	S_Shore	COL16A1	TSS1500
cg14446238	0.0280343	0.0538615	0.876648	-3.8249		0.0563871	0.000263584	0.155455	0.561584	TRUE	chr4	101713007	100791849	+		OpenSea	EMCN-IT2	TSS1500
cg24514954	0.0190276	0.0566132	0.882085	-3.86185		0.0577707	8.78829e-05	0.121873	1.47325	TRUE	chr1	24104624	23778133	+	chr1:24104502-24105263	Island	PITHD1	TSS1500
cg00903099	0.0270964	0.0566928	0.882085	-3.86289		0.0663488	0.000371001	0.164877	0.273873	TRUE	chr7	154862441	155070730	+	chr7:154862680-154863245	N_Shore	HTR5A	5'UTR
cg01317586	0.0691321	0.056849	0.882162	-3.86493		0.163896	0.000395055	0.168156	0.220818	TRUE	chr15	89921236	89378004	+	chr15:89920793-89922768	Island	CTD-2335A18.1	TSS1500
cg05356848	0.0175595	0.0597757	0.889069	-3.90208		0.0542439	7.04497e-05	0.118839	1.65412	TRUE	chr7	140098092	140398291	+	chr7:140097905-140098428	Island	SLC37A3	3'UTR
cg05253283	0.0182843	0.0604082	0.890215	-3.90986		0.0648139	3.19683e-05	0.112081	2.29232	TRUE	chr3	195717344	195990472	+	chr3:195716516-195717575	Island	SDHAP1	TSS200
cg15862215	0.0322526	0.0621631	0.89361	-3.93101		0.0933007	0.000185596	0.14397	0.854987	TRUE	chr2	63277010	63049874	-	chr2:63274475-63279430	Island	AC009501.4	TSS1500
cg17225465	0.0203291	0.0642127	0.899127	-3.95494		0.0557971	0.000309281	0.159944	0.427234	TRUE	chr1	35324759	34859157	+	chr1:35325182-35325550	N_Shore	C1orf212	TSS200
cg00476986	0.0362713	0.0699134	0.909859	-4.01752		0.116764	4.2678e-05	0.117728	2.06048	TRUE	chr6	33282156	33314378	+	chr6:33282855-33283196	N_Shore	TAPBP	1stExon
cg24680926	-0.0382785	0.0707394	0.911791	-4.02614		-0.0946244	0.000345595	0.163159	0.333719	TRUE	chr4	3494154	3492426	-		OpenSea	DOK7	TSS1500
cg00149473	0.0187281	0.0717539	0.913471	-4.03659		0.0527404	0.000319849	0.161168	0.398949	TRUE	chr10	94459330	92699572	+	chr10:94459254-94459591	Island		IGR
cg08203569	0.0270736	0.0744679	0.917855	-4.06379		0.0640275	0.000509012	0.177978	0.00622892	TRUE	chr19	52675077	52171823	-	chr19:52674327-52674855	S_Shore	ZNF836	TSS200
cg02712075	0.0202308	0.0753124	0.919188	-4.07204		0.0587611	0.000334527	0.162235	0.361155	TRUE	chr17	46671244	48593881	-	chr17:46670522-46671458	Island	HOXB-AS3	5'UTR
cg19665732	0.0394779	0.0781368	0.923414	-4.09895		0.110651	0.000334201	0.162226	0.361976	TRUE	chr1	47697096	47231423	+	chr1:47696504-47698197	Island	TAL1	5'UTR
cg26651234	0.0255855	0.0782668	0.923414	-4.10017		0.0594898	0.000343227	0.162849	0.339517	TRUE	chr11	67249484	67482012	-	chr11:67250344-67250864	N_Shore	AIP	TSS1500
cg18363564	0.0388259	0.0811234	0.928386	-4.12632		0.093097	0.000507185	0.177978	0.00927933	TRUE	chr3	51861905	51827888	-		OpenSea	IQCF3	5'UTR
cg06968155	0.0202532	0.0812385	0.928605	-4.12735		0.0598207	0.000352816	0.163909	0.31628	TRUE	chr5	131705112	132369419	-	chr5:131705169-131705971	N_Shore	AC034220.3	3'UTR
cg10491242	0.0249494	0.0827705	0.930904	-4.14096		0.057892	0.000458877	0.173502	0.0941223	TRUE	chr19	50366052	49862794	+	chr19:50364835-50366286	Island		IGR
cg24811929	0.0271007	0.0837043	0.932258	-4.14912		0.104357	5.19497e-05	0.118195	1.90171	TRUE	chr11	31391577	31370029	-	chr11:31391087-31391498	S_Shore	DNAJC24	5'UTR
cg05659310	0.0542801	0.0842005	0.93299	-4.15342		0.127132	0.000488651	0.176394	0.0408486	TRUE	chr1	9145407	9085347	+		OpenSea	SLC2A5	TSS200
cg22192614	0.0238472	0.085154	0.934125	-4.1616		0.054759	0.000311038	0.159944	0.422465	TRUE	chr15	69486004	69193664	+		OpenSea	GLCE	5'UTR
cg04994980	0.0276363	0.0858169	0.935207	-4.16724		0.0597438	0.000420272	0.171675	0.168506	TRUE	chr7	4882608	4842976	-		OpenSea		IGR
cg19004019	0.028803	0.0876418	0.937461	-4.18251		0.0676918	0.000312426	0.160012	0.418719	TRUE	chr2	179133593	178268865	-		OpenSea	OSBPL6	5'UTR
cg14648265	0.0162661	0.0916482	0.943864	-4.2149		0.0572669	0.00016699	0.138583	0.942951	TRUE	chr6	26104089	26103860	+	chr6:26104184-26104502	N_Shore	HIST1H4C	TSS200
cg21979724	0.018107	0.0917702	0.943889	-4.21586		0.060054	0.000506357	0.177978	0.0106645	TRUE	chr12	47473205	47079421	+	chr12:47473177-47474120	Island	AMIGO2	5'UTR
cg10767554	0.0294731	0.102132	0.957514	-4.29297		0.0736775	0.000339278	0.162832	0.34927	TRUE	chr15	61404686	61112486	-		OpenSea		IGR
cg08738600	0.022029	0.109105	0.96599	-4.3403		0.0742635	0.000270395	0.155587	0.540171	TRUE	chr3	127872841	128153997	+	chr3:127872176-127872842	Island	RUVBL1	TSS200
cg21522245	0.0373453	0.112091	0.969048	-4.35957		0.107295	0.000168537	0.139264	0.935281	TRUE	chr10	35437027	35148098	-		OpenSea	CREM	TSS1500
cg20683857	0.0177175	0.114502	0.971854	-4.37473		0.05684	0.000277314	0.155587	0.518954	TRUE	chr4	4388132	4386404	+	chr4:4387593-4389919	Island	NSG1	5'UTR
cg20600704	0.0153764	0.125135	0.982217	-4.43771		0.0510764	0.000191379	0.145601	0.829404	TRUE	chr10	85899064	84139307	+	chr10:85899058-85899640	Island	GHITM	TSS1500
cg25716786	0.0169483	0.13659	0.990762	-4.49935		0.0545597	0.000392694	0.167785	0.225883	TRUE	chr12	498630	389463	-	chr12:498098-498920	Island	CCDC77	1stExon
cg08623556	0.0323154	0.141252	0.994278	-4.52283		0.0854053	0.000352786	0.163909	0.316353	TRUE	chr1	213128487	212955144	+	chr1:213123647-213125092	S_Shelf	VASH2	5'UTR
cg17455939	0.0330843	0.143533	0.995832	-4.53401		0.112489	0.000114364	0.12965	1.25657	TRUE	chr12	90013126	89619348	-		OpenSea		IGR
cg19948391	0.0209404	0.144174	0.9963	-4.53711		0.0861878	5.15319e-05	0.118195	1.90825	TRUE	chr4	170948463	170027311	-	chr4:170946766-170947925	S_Shore	MFAP3L	TSS1500
cg21751058	0.015947	0.16039	1	-4.61096		0.0524634	0.000502474	0.177524	0.0171942	TRUE	chr19	11669730	11558914	+	chr19:11669789-11670244	N_Shore	ELOF1	5'UTR
cg08453994	0.0167934	0.173945	1	-4.66654		0.0599202	0.000252067	0.153928	0.599061	TRUE	chr21	42937141	41565213	+		OpenSea		IGR
cg21507153	0.0216333	0.195288	1	-4.7448		0.0661004	0.000358783	0.163909	0.302134	TRUE	chr7	189357	189356	+	chr7:191875-193799	N_Shelf	AC093627.12	3'UTR
cg17763713	0.0293292	0.204679	1	-4.77619		0.105248	0.00026312	0.155455	0.563064	TRUE	chr1	66203665	65737981	-		OpenSea		IGR
cg12145739	0.0240775	0.224333	1	-4.83676		0.114088	0.000321303	0.161171	0.395131	TRUE	chr14	24912198	24442991	+	chr14:24911411-24912119	S_Shore	SDR39U1	TSS1500
cg15908398	0.0264071	0.231252	1	-4.85661		0.118407	0.000274592	0.155587	0.52724	TRUE	chr12	112037868	111600063	+	chr12:112035612-112037558	S_Shore	ATXN2	TSS1500
cg03052080	0.0150871	0.235371	1	-4.8681		0.0511707	0.000477026	0.175325	0.0612582	TRUE	chr2	121342766	120585189	+	chr2:121344550-121345341	N_Shore		IGR
cg26990986	0.0117617	0.301286	1	-5.02427		0.0533039	0.000409512	0.169839	0.19044	TRUE	chr15	23007463	22865603	+		OpenSea		IGR
cg04435924	-0.0207071	0.314055	1	-5.0496		-0.0854701	0.000308531	0.159944	0.429275	TRUE	chr7	111031199	111391142	+		OpenSea	IMMP2L	TSS1500
cg15178610	0.0170182	0.328779	1	-5.07721		0.0714006	0.000318965	0.161168	0.401282	TRUE	chr1	185033187	185064054	+		OpenSea	RNF2	5'UTR
cg17523488	0.0107835	0.353976	1	-5.12087		0.0530009	0.000236909	0.152592	0.651031	TRUE	chr6	47469225	47501488	-		OpenSea		IGR
cg26404511	0.0249587	0.360226	1	-5.13106		0.12438	0.00043082	0.172363	0.147535	TRUE	chr1	24229575	23903084	-	chr1:24229115-24229537	S_Shore	CNR2	5'UTR
cg25846038	0.0107759	0.388669	1	-5.17453		0.0526684	0.000234332	0.152288	0.660188	TRUE	chr5	126415771	127080078	-		OpenSea		IGR
cg17574267	0.01343	0.413489	1	-5.20896		0.0560537	0.000454464	0.173379	0.102307	TRUE	chr2	75230679	75003551	+		OpenSea		IGR
cg27366766	0.0185186	0.45831	1	-5.26398		0.124039	0.000460335	0.173639	0.0914364	TRUE	chr17	56565286	58487924	-	chr17:56564854-56565891	Island	HSF5	1stExon
cg09771226	0.013624	0.459055	1	-5.26483		0.0604248	0.000242035	0.153313	0.633099	TRUE	chr17	45786313	47708946	+	chr17:45786403-45786922	N_Shore		IGR
cg18147606	-0.00956836	0.469916	1	-5.2769		-0.0618862	0.000437522	0.172982	0.134471	TRUE	chr8	21302233	21444721	-		OpenSea		IGR
cg00187635	0.00812165	0.499024	1	-5.30715		0.0638943	0.000276858	0.155587	0.520337	TRUE	chr16	83986795	83953189	-		OpenSea	OSGIN1	TSS200
cg26727231	0.00921105	0.507384	1	-5.3153		0.0551906	0.00027067	0.155587	0.539319	TRUE	chr8	20153445	20295933	-		OpenSea	LZTS1	5'UTR
cg24131848	-0.00617809	0.618173	1	-5.40412		0.064971	0.000212612	0.147511	0.741561	TRUE	chr3	197477845	197750973	-	chr3:197476262-197477556	S_Shore	FYTTD1	5'UTR
cg06872588	0.00951722	0.619922	1	-5.40527		0.0887142	1.46689e-05	0.100058	2.9079	TRUE	chr7	6692873	6653241	-	chr7:6691948-6695242	Island		IGR
cg07233677	-0.012466	0.63798	1	-5.41671		0.112342	0.000491604	0.176409	0.0357418	TRUE	chr8	495090	545089	+	chr8:494155-496083	Island	C8orf42	5'UTR
cg21232956	0.00560362	0.647512	1	-5.42246		0.0713842	1.57121e-05	0.100058	2.85419	TRUE	chr9	129677782	126915502	-	chr9:129677706-129678009	Island	RALGPS1	5'UTR
cg04107082	0.00429332	0.730881	1	-5.46475		0.0723236	0.000174625	0.140234	0.905744	TRUE	chr2	61245442	61018306	-		OpenSea	PUS10	TSS1500
cg03184243	8.85796e-05	0.872779	1	-5.50798		0.0631322	0.000297611	0.157848	0.45959	TRUE	chr8	28347962	28490444	+	chr8:28351456-28352560	N_Shelf	FBXO16	TSS200

## Sheet: Table S3
Table S3. KEGG pathways significantly (adj. p value < 0.05) enriched in largest connected components of networks, built for DMP-containing genes with monotonic and non-monotonic methylation changes during MS treatment with GA.
Pathway ID	Pathway name	Total number of genes in the pathway	Number of DMP-containing genes in the pathway	IDs of DMP-containing genes in the pathway	adj. p-value
DMP-containing genes with monotonic methylation changes (clusters 1 and 4)
Path:hsa05210	Colorectal cancer	86	3	MTOR, AXIN1, CASP9	0.0326283
Path:hsa05322	Systemic lupus erythematosus	135	3	H2BC3, H4C6, MACROH2A1	0.043291
Path:hsa04613	Neutrophil extracellular trap formation	189	4	MTOR, H2BC3, H4C6, MACROH2A1	0.0326283
Path:hsa05226	Gastric cancer	148	3	MTOR, AXIN1, FGF19	0.043291
Path:hsa04150	mTOR signaling pathway	155	3	MTOR, LPIN3, ATP6V1F	0.043291
Path:hsa05034	Alcoholism	186	3	H2BC3, H4C6, MACROH2A1	0.0471884
Path:hsa05014	Amyotrophic lateral sclerosis	364	4	COX5B, MTOR, ATXN2, CASP9	0.0471884
Path:hsa05022	Pathways of neurodegeneration-multiple diseases	476	5	COX5B, MTOR, ATXN2, AXIN1, CASP9	0.043291
Path:hsa05010	Alzheimer disease	384	4	COX5B, MTOR, AXIN1, CASP9	0.047254
Path:hsa05200	Pathways in cancer	530	5	CTBP2, MTOR, AXIN1, CASP9, FGF19	0.043291
DMP-containing genes with non-monotonic methylation changes (clusters 2 and 3)
Path:hsa04666	Fc gamma R-mediated phagocytosis	97	4	ACTR3, ACTR2, GSN, HCK	4.11724e-05
Path:hsa05203	Viral carcinogenesis	202	5	HDAC5, CDKN1B, GSN, H2BC5, TBP	4.11724e-05
Path:hsa04810	Regulation of actin cytoskeleton	217	4	ACTR3, ACTR2, FGFR1, GSN	0.000665521
Path:hsa04012	ErbB signaling pathway	84	3	CDKN1B, NCK1, CBLB	0.00076717
Path:hsa04530	Tight junction	169	3	ACTR3, ACTR2, RUNX1	0.00485458
Path:hsa05130	Pathogenic Escherichia coli infection	197	3	ACTR3, ACTR2, NCK1	0.00542116
Path:hsa05202	Transcriptional misregulation in cancer	193	3	CDKN1B, ETV6, RUNX1	0.00542116
Path:hsa04144	Endocytosis	251	3	ACTR3, ACTR2, CBLB	0.00849063
Path:hsa05131	Shigellosis	246	3	ACTR3, ACTR2, UBE2D3	0.00849063
Path:hsa05200	Pathways in cancer	530	3	CDKN1B, FGFR1, RUNX1	0.0326242

## Sheet: Table S4
Table S4. Significant correlations between DMPs methylation levels and expression levels of DMP-containing genes.
Probe ID	Average DMP methylation level, Beta			Chromosome	Coordinates (hg19)	Coordinates (hg38)	Nearest CpG Island (hg19)	Relation to island	Nearest gene (Gencode)	Relation to gene	Average gene expression level, normalised reads			Pearson's r (p-value)	Spearman's ρ (p-value)
	0m	4m	8m								0m	4m	8m
cg09794923	0.171505	0.235861	0.27105	chr2	241374949	240435531	chr2:241374410-241376320	Island	GPC1	TSS200	1.5	3	5.25	0,73 (0,0065)	0,77 (0,0032)
cg19143722	0.0880066	0.106525	0.212045	chr14	72399796	71933078	chr14:72398664-72399554	S_Shore	RGS6	TSS200	8.75	8.5	3.25	-0,64 (0,024)	-0,62 (0,032)
cg19948391	0.841622	0.766229	0.77323	chr4	170948463	170027311	chr4:170946766-170947925	S_Shore	MFAP3L	TSS1500	85.75	81.25	45.0025	-0,63 (0,027)	-0,62 (0,032)
cg22630361	0.625638	0.754402	0.751199	chr1	156391718	156421925	chr1:156390403-156391581	S_Shore	C1orf61	5'UTR	8.545	10.5	4.2925	-0,62 (0,033)	-0,81 (0,0014)
cg27366766	0.0959217	0.149483	0.150922	chr17	56565286	58487924	chr17:56564854-56565891	Island	HSF5	1stExon	8.25	9	12.25	0,60 (0,039)	0,56 (0,056)
cg12234346	0.0845655	0.123848	0.140644	chr20	4151041	4170393	chr20:4152866-4153398	N_Shore	SMOX	TSS1500	12.5	7.25	5.5	-0,62 (0,033)	-0,39 (0,21)
cg09700868	0.0774046	0.107847	0.132544	chr19	10562169	10451492		OpenSea	PDE4A	TSS1500	29.75	23.5	24.5	0,45 (0,14)	0,61 (0,034)
cg27501451	0.101748	0.122689	0.187936	chr6	32936896	32969118	chr6:32935896-32936792	S_Shore	HLA-DMA	TSS1500	345.2	294.447	231.713	-0,53 (0,079)	-0,58 (0,048)
